# Supplementary material for: Performance control study of interleaved meltblown non-woven materials based on statistical analysis and predictive modeling
Source: Front Comput Neurosci. 2023 Feb 3;17:1109371. doi: 10.3389/fncom.2023.1109371 (PMC9936076; doi:10.3389/fncom.2023.1109371)
Supplement: Supplementary Table 1 — Before intercalation. [file Table_1.xlsx]

## Sheet: Sheet1
Indicator	Minimum	Maximum	Mean	Std. Deviation	Variance	Skewness	Kurtosis
Thickness(mm)	0.87	2.235	1.519	0.383	0.146	0.036	-1.053
Porosity(%)	87.23	95.03	92.349	2.091	4.372	-0.91	0.012
Compression rebound rate(%)	43.91	90.36	79.442	9.326	86.975	-2.466	8.454
Filtration resistance(Pa)	8.13	65.77	29.784	16.462	271.012	0.71	-0.407
Filtration efficiency(%)	1.733	80.033	34.992	25.13	631.542	0.316	-1.162
Air permeability (mm/s)	137.17	795.57	347.604	189.575	35938.7	1.215	0.624
