# Supplementary material for: Performance control study of interleaved meltblown non-woven materials based on statistical analysis and predictive modeling
Source: Front Comput Neurosci. 2023 Feb 3;17:1109371. doi: 10.3389/fncom.2023.1109371 (PMC9936076; doi:10.3389/fncom.2023.1109371)
Supplement: Supplementary Table 2 — After interpolation. [file Table_2.xlsx]

## Sheet: Sheet1
Indicator	Minimum	Maximum	Mean	Std. Deviation	Variance	Skewness	Kurtosis
Thickness(mm)	1.74	3.845	2.6074	0.54895	0.301	0.302	-0.469
Porosity(%)	94	97.3	95.8612	0.918	0.843	-0.51	-0.782
Compression rebound rate(%)	75.97	94.59	86.6228	4.4333	19.654	-0.151	0.03
Filtration resistance(Pa)	7.2	62.033	24.1573	14.7835	218.552	1.081	0.515
Filtration efficiency(%)	19.967	86.967	49.3867	18.8744	356.244	0.287	-0.803
Air permeability (mm/s)	156.33	1019.67	422.134	236.817	56082.2	1.172	0.794
