# Supplementary material for: Performance control study of interleaved meltblown non-woven materials based on statistical analysis and predictive modeling
Source: Front Comput Neurosci. 2023 Feb 3;17:1109371. doi: 10.3389/fncom.2023.1109371 (PMC9936076; doi:10.3389/fncom.2023.1109371)
Supplement: Supplementary Table 3 — Analysis results of correlation analysis. ***, **, and * represent 1, 5, and 10% of Sig. value, respectively. [file Table_3.xlsx]

## Sheet: Sheet1
	Receiving distance	Hot air velocity	Thickness	Porosity	Compression rebound rate
Receiving distance	1	0	0.746	0.715	0.188
	(0.000***)	(1.000)	(0.000***)	(0.000***)	(0.368)
Hot air velocity	0	1	0.477	0.423	-0.022
	(1.000)	(0.000***)	(0.016**)	(0.035**)	(0.918)
Thickness	0.746	0.477	1	0.895	0.321
	(0.000***)	(0.016**)	(0.000***)	(0.000***)	(0.118)
Porosity	0.715	0.423	0.895	1	0.279
	(0.000***)	(0.035**)	(0.000***)	(0.000***)	(0.177)
Compression rebound rate	0.188	-0.022	0.321	0.279	1
	(0.368)	(0.918)	(0.118)	(0.177)	(0.000***)
