# Supplementary material for: Performance control study of interleaved meltblown non-woven materials based on statistical analysis and predictive modeling
Source: Front Comput Neurosci. 2023 Feb 3;17:1109371. doi: 10.3389/fncom.2023.1109371 (PMC9936076; doi:10.3389/fncom.2023.1109371)
Supplement: Supplementary Table 4 — Normality test. ***, **, and * represent 1, 5, and 10% of Sig. value, respectively. [file Table_4.xlsx]

## Sheet: Sheet1
Variable Name	Sample size	Median	Mean	Std. Deviation	Skewness	Kurtosis	S-W test
Thickness (mm)	25	2.61	2.607	0.479	0.119	-0.589	0.985 (0.968)
Porosity (%)	25	96.016	95.879	0.799	-0.88	0.132	0.922(0.057*)
Compression rebound rate (%)	25	86.752	86.608	1.218	-0.531	-0.175	0.964 (0.497)
Filtration resistance (Pa)	25	28.921	28.9	4.015	-0.08	-0.804	0.973 (0.727)
Filtration efficiency (%)	25	50.021	52.028	10.835	2.065	3.77	0.702(0.000***)
Air permeability (mm/s)	25	429.574	433.677	83.798	-0.911	3.674	0.830(0.001***)
