# Supplementary material for: Performance control study of interleaved meltblown non-woven materials based on statistical analysis and predictive modeling
Source: Front Comput Neurosci. 2023 Feb 3;17:1109371. doi: 10.3389/fncom.2023.1109371 (PMC9936076; doi:10.3389/fncom.2023.1109371)
Supplement: Supplementary table 5 — Correlation analysis of structural variables. ***, **, * represent 1%, 5%, 10% of Sig. value respectively. [file Table_5.xlsx]

## Sheet: Sheet1
	Thickness (mm)	Porosity (%)	Compression rebound rate (%)
Thickness (mm)	1.000 (0.000**)	0.934(0.000***)	-0.534(0.006***)
Porosity (%)	0.934(0.000***)	1.000 (0.000**)	-0.351(0.085*)
Compression rebound rate (%)	-0.534(0.006***)	-0.351(0.085*)	1.000 (0.000**)
