# Supplementary material for: Performance control study of interleaved meltblown non-woven materials based on statistical analysis and predictive modeling
Source: Front Comput Neurosci. 2023 Feb 3;17:1109371. doi: 10.3389/fncom.2023.1109371 (PMC9936076; doi:10.3389/fncom.2023.1109371)
Supplement: Supplementary Table 6 — Product performance related analysis. ***, **, and * represent 1, 5, and 10 of Sig. value, respectively. [file Table_6.xlsx]

## Sheet: Sheet1
	Filtration resistance	Filtration efficiency	Air permeability
Filtration resistance	1.000 (0.000**)	0.825 (0.000***)	-0.615(0.001***)
Filtration efficiency	0.825 (0.000***)	1.000 (0.000**)	-0.773(0.000***)
Air permeability	-0.615(0.001***)	-0.773(0.000***)	1.000 (0.000**)
