# Supplementary material for: Performance control study of interleaved meltblown non-woven materials based on statistical analysis and predictive modeling
Source: Front Comput Neurosci. 2023 Feb 3;17:1109371. doi: 10.3389/fncom.2023.1109371 (PMC9936076; doi:10.3389/fncom.2023.1109371)
Supplement: Supplementary Table 7 — Typical correlation coefficients. *** and ** represent 1 and 5% of Sig. value, respectively. [file Table_7.xlsx]

## Sheet: Sheet1
Typical variable pairs	Typical correlation coefficient	Eigenvalue	Wilks	Model df	Error df	F	P
Pair 1	0.946	0.895	0.065	9	46.392	10.727	0.000***
Pair 2	0.605	0.366	0.619	4	40	2.714	0.043**
Pair 3	0.157	0.025	0.975	1	21	0.531	0.474
