# Supplementary material for: Performance control study of interleaved meltblown non-woven materials based on statistical analysis and predictive modeling
Source: Front Comput Neurosci. 2023 Feb 3;17:1109371. doi: 10.3389/fncom.2023.1109371 (PMC9936076; doi:10.3389/fncom.2023.1109371)
Supplement: Supplementary Table 8 — Typical coefficients of variables for set Y. [file Table_8.xlsx]

## Sheet: Sheet1
	Typical variables Y1	Typical variables Y2	Typical variables Y3
Thickness (mm)	2.537	-4.538	5.272
Porosity (%)	-0.253	1.995	-3.463
Compression rebound rate (%)	0.043	-1.112	-0.015
