# Supplementary material for: Performance control study of interleaved meltblown non-woven materials based on statistical analysis and predictive modeling
Source: Front Comput Neurosci. 2023 Feb 3;17:1109371. doi: 10.3389/fncom.2023.1109371 (PMC9936076; doi:10.3389/fncom.2023.1109371)
Supplement: Supplementary Table 9 — Typical variable coefficients for set X. [file Table_9.xlsx]

## Sheet: Sheet1
	Typical variable X1	Typical variables X2	Typical variables X3
Filtration resistance (Pa)	-0.23	-0.126	0.076
Air permeability (mm/s)	-0.003	0.01	0.017
Filtration efficiency (%)	-0.035	0.141	0.045
