# Supplementary material for: Performance control study of interleaved meltblown non-woven materials based on statistical analysis and predictive modeling
Source: Front Comput Neurosci. 2023 Feb 3;17:1109371. doi: 10.3389/fncom.2023.1109371 (PMC9936076; doi:10.3389/fncom.2023.1109371)
Supplement: Supplementary Table 10 — Variance interpretation ratio. [file Table_10.xlsx]

## Sheet: Sheet1
	Set X	Set Y
Typical variable X1	46.437	70.226
Typical variables X2	18.337	19.021
Typical variables X3	35.226	10.753
Typical variables Y1	62.886	41.583
Typical variables Y2	6.957	6.707
Typical variables Y3	0.265	0.868
