# Supplementary material for: Performance control study of interleaved meltblown non-woven materials based on statistical analysis and predictive modeling
Source: Front Comput Neurosci. 2023 Feb 3;17:1109371. doi: 10.3389/fncom.2023.1109371 (PMC9936076; doi:10.3389/fncom.2023.1109371)
Supplement: Supplementary Table 11 — Analysis of fitting results. [file Table_11.xlsx]

## Sheet: Sheet1
Indicator	MSE	SST	SSR	R2
Thickness	0.03	3.514	2.755	0.784
Porosity	1.298	104.923	72.462	0.691
Compression rebound rate	30.097	780.429	28.013	0.036
