# Supplementary material for: Performance control study of interleaved meltblown non-woven materials based on statistical analysis and predictive modeling
Source: Front Comput Neurosci. 2023 Feb 3;17:1109371. doi: 10.3389/fncom.2023.1109371 (PMC9936076; doi:10.3389/fncom.2023.1109371)
Supplement: Supplementary Table 12 — Analysis of the fitting results. [file Table_12.xlsx]

## Sheet: Sheet1
Indicator	MSE	SSR	SST	Goodness of fit
Thickness	0.035	2.747	3.514	0.782
Porosity	1.614	71.863	104.923	0.685
Compression rebound rate	34.166	28.552	780.429	0.037
