# Supplementary material for: Performance control study of interleaved meltblown non-woven materials based on statistical analysis and predictive modeling
Source: Front Comput Neurosci. 2023 Feb 3;17:1109371. doi: 10.3389/fncom.2023.1109371 (PMC9936076; doi:10.3389/fncom.2023.1109371)
Supplement: Supplementary Table 13 — Partial filtration efficiency iteration results. The result shows that the maximum filtration efficiency is 81.904%, which corresponds to the process parameters of receiving distance 20 cm, hot air velocity 1,250 r/min or 1,280 r/min. [file Table_13.xlsx]

## Sheet: Sheet1
receiving distance (cm)	hot air velocity (r/min)	filtration efficiency (%)
20	1220	81.899
20	1250	81.904
20	1280	81.904
20	1400	81.883
21	1250	81.841
21	2000	80.233
23	1940	78.928
25	1460	80.408
25	1580	80.201
